# Supplementary material for: HLA polymorphisms and risk of glioblastoma in Koreans
Source: PLoS One. 2021 Dec 9;16(12):e0260618. doi: 10.1371/journal.pone.0260618 (PMC8659341; doi:10.1371/journal.pone.0260618)
Supplement: S1 Data — (XLSX) [file pone.0260618.s001.xlsx]

## Sheet: Malignant Glioma
No.	A	A2	B	B2	C	C2	DR	DR2	DQ	DQ2	DP	DP2
1	24:02	24:02	07:02	35:01	01:02	07:02	01:01	11:01	03:01	05:01	03:01	22:01
2	26:01	33:03	40:03	44:03	03:04	14:03	13:02	14:05	05:03	06:04	02:01	04:01
3	02:07	31:01	27:05	35:21	01:02	04:01	09:01	14:03	03:01	05:01	02:01	05:01
4	02:07	11:01	15:01	54:01	01:02	08:01	04:05	15:01	04:01	06:02	05:01	13:01
5	02:01	24:02	35:01	52:01	03:03	12:02	12:02	15:02	03:01	06:01	09:01	14:01
6	02:01	24:02	35:01	52:01	03:03	12:02	12:02	15:02	03:01	06:01	09:01	14:01
7	33:03	33:03	44:03	58:01	03:02	14:03	13:02	13:02	06:04	06:09	04:01	05:01
8	02:03	31:01	38:02	51:01	07:02	14:02	08:02	15:02	04:02	05:01	04:02	13:01
9	01:01	33:03	37:01	58:01	03:02	06:02	10:01	13:02	05:01	06:09	05:01	05:01	?
10	24:02	30:01	13:02	35:01	03:04	06:02	07:01	08:02	02:02	03:02	02:01	17:01
11	02:01	24:02	40:01	40:02	03:04	03:04	09:01	11:01	03:01	03:03	03:01	05:01
12	26:01	33:03	40:02	44:03	14:03	15:02	13:02	15:01	06:02	06:04	04:01	05:01
13	26:02	30:01	13:02	15:01	03:03	06:02	07:01	14:06	02:02	03:01	05:01	17:01
14	02:01	33:03	27:05	44:03	01:02	14:03	01:01	13:02	05:01	06:04	04:01	05:01
15	01:01	11:01	37:01	51:01	06:02	14:02	08:02	10:01	03:02	05:01	02:01	02:01
16	11:01	33:03	15:01	44:03	04:01	14:03	04:06	08:03	03:02	06:01	02:01	05:01
17	02:01	33:03	27:05	58:01	01:02	03:02	03:01	04:05	02:01	04:01	04:01	05:01
18	02:06	31:01	15:01	51:02	04:01	15:02	04:06	14:03	03:01	03:02	02:01	05:01
19	02:07	33:03	35:01	44:03	04:01	14:03	08:02	13:02	03:02	06:04	02:01	04:01
20	02:01	11:01	15:01	15:18	04:01	07:04	04:06	09:01	03:02	03:03	02:01	05:01
21	03:01	11:01	50:01	67:01	06:02	07:02	07:01	16:02	02:02	05:02	02:02	03:01
22	02:07	30:01	13:02	46:01	01:02	06:02	07:01	12:02	02:02	03:01	02:01	03:01
23	24:02	30:01	07:02	13:02	06:02	07:02	01:01	07:01	02:02	05:01	04:02	17:01
24	03:01	11:01	15:01	44:02	03:03	05:01	04:05	13:01	04:01	06:03	05:01	05:01
25	02:06	03:01	15:01	44:02	01:02	05:01	09:01	13:01	03:03	06:03	05:01	05:01
26	02:01	33:03	27:05	44:03	01:02	14:03	01:01	13:02	05:01	06:04	02:01	04:01
27	01:01	24:02	37:01	67:01	06:02	14:02	04:05	16:02	04:01	05:02	05:01	05:01
28	02:03	26:03	15:18	38:02	07:02	07:04	04:01	15:02	03:01	05:01	04:02	13:01
29	02:06	24:02	27:05	54:01	01:02	01:02	01:01	04:05	04:01	05:01	02:01	05:01
30	02:01	33:03	13:01	44:03	03:04	14:03	12:02	13:02	03:01	06:04	02:01	04:01
31	02:01	24:02	59:01	67:01	01:02	07:02	04:04	04:05	04:01	04:02	04:02	13:01
32	02:01	11:01	15:01	15:01	03:03	04:01	04:06	07:01	02:02	03:02	02:01	02:01
33	02:06	33:03	35:01	58:01	03:02	03:03	13:02	15:01	06:02	06:09	02:01	02:01
34	02:06	26:01	51:01	59:01	14:02	15:02	09:01	11:01	03:01	03:03	02:01	03:01
35	02:06	11:01	13:01v	51:01	07:02	14:02	12:02	14:54	03:01	05:02	04:02	05:01	?
36	02:01	29:01	07:05	40:01	03:04	15:05	08:03	10:01	05:01	06:01	05:01	05:01
37	11:01	24:02	15:01	52:01	04:01	12:02	04:06	11:01	03:01	03:02	02:01	02:01
38	11:01	11:01	15:01	15:01	01:02	04:01	14:03	14:54	03:01	05:02	05:01	38:01
39	02:01	11:01	13:01	27:05	02:02	03:04	01:01	04:04	03:02	05:01	05:01	05:01
40	02:06	24:02	46:01	54:01	01:02	01:02	12:01	15:01	03:01	06:02	05:01	05:01
41	02:06	24:02	13:02	37:01	01:02	06:02	04:05	10:01	03:02	05:01	05:01	09:01
42	24:02	33:03	07:02	58:01	03:02	07:02	01:01	12:02	03:01	05:01	02:02	05:01	?
43	01:01	02:01	15:01	37:01	06:02	07:02	04:03	04:06	03:02	03:02	02:01	05:01
44	02:07	30:01	13:02	46:01	01:02	06:02	04:03	04:05	03:02	04:01	02:01	05:01
45	24:02	32:01	52:01	57:01	06:02	12:02	07:01	15:02	03:03	06:01	04:01	04:02
46	02:01	11:01	54:01	55:02	01:02	12:03	14:54	15:01	05:02	06:02	05:01	05:01
47	11:01	33:03	15:01	58:01	01:02	03:02	04:01	04:03	03:01	03:04	04:01	05:01
48	33:03	33:03	44:03	44:03	07:06	14:03	07:01	13:02	02:02	06:04	04:01	13:01
49	02:01	24:02	44:03	52:01	04:01	12:02	08:02	15:02	04:02	06:01	04:02	09:01
50	02:01	24:02	15:11	35:01	03:03	03:03	12:01	15:01	03:01	06:02	02:01	05:01
51	02:06	30:01	13:02	51:01	06:02	14:02	04:05	07:01	02:02	04:01	02:01	04:02
52	02:01	24:02	15:01	40:02	03:03	04:01	15:01	15:01	06:02	06:02	02:01	02:01
53	02:01	33:03	35:01	58:01	03:02	03:03	13:02	14:07	05:03	06:09	02:01	02:02
54	02:01	02:01	13:01	48:01	03:03	08:01	09:01	12:02	03:01	03:03	05:01	48:01
55	26:02	31:01	40:02	51:01	03:04	14:02	08:02	09:01	03:03	04:02	02:01	03:01
56	24:02	33:03	07:02	44:03	07:02	14:03	01:01	09:01	05:01	06:04	04:01	04:01
57	11:01	29:01	07:05	40:04	07:02	15:05	04:05	15:01	04:01	06:02	05:01	05:01
58	24:02	24:02	51:01	52:01	12:02	14:02	09:01	15:02	03:03	06:01	05:01	09:01
59	24:02	31:01	15:01	52:01	03:03	12:02	14:05	15:02	05:03	06:01	05:01	09:01
60	02:06	24:02	48:01	48:01	08:01	08:01	14:05	14:05	03:01	03:03	05:01	05:01
61	02:01	24:02	48:01	56:01	01:02	08:01	04:05	14:54	04:01	05:02	05:01	05:01
62	02:06	33:03	44:03	59:01	01:02	14:03	01:01	13:02	05:01	06:04	02:01	04:02
63	03:01	31:01	35:01	44:02	04:01	05:01	03:01	13:01	02:01	06:03	04:01	05:01
64	24:02	33:03	40:03	44:03	03:04	14:03	12:01	13:02	03:01	06:04	02:01	13:01
65	02:07	26:03	15:01	46:01	01:02	03:03	08:03	15:01	06:01	06:02	02:01	02:02
66	24:02	33:03	54:01	54:01	01:02	01:02	04:05	11:01	03:01	04:01	02:02	05:01
67	02:06	02:06	35:01	40:01	03:04	03:04	04:05	12:01	03:03	04:01	05:01	05:01
68	24:02	33:25	07:02	58:01	03:02	07:02	11:11	13:02	03:01	06:09	02:01	04:01
69	02:06	33:03	58:01	59:01	01:02	03:02	04:05	13:02	04:01	06:09	05:01	05:01
70	26:01	33:03	15:01	58:01	03:02	03:03	03:01	13:02	02:01	06:04	04:01	04:01
71	11:01	24:02	27:05	40:01	02:02	07:02	04:08	15:01	03:01	06:02	02:01	02:01
72	02:01	02:06	15:01	40:02	03:04	04:01	04:06	14:54	03:02	05:03	02:01	02:01
73	11:01	24:02	15:01	35:03	04:01	04:01	04:06	13:01	03:02	06:03	02:01	03:01
74	02:06	11:01	13:01	59:01	01:02	07:02	04:05	12:02	03:01	04:01	04:02	05:01
75	31:01	33:03	35:01	58:01	03:02	04:01	11:01	13:02	03:01	06:09	02:01	02:01
76	11:01	24:02	07:02	15:01	04:01	07:02	01:01	15:01	05:01	06:02	02:01	04:02
77	02:07	11:01	46:01	51:01	01:02	14:02	08:03	12:01	03:03	06:01	02:02	05:01
78	26:01	68:01	40:02	44:03	03:04	04:01	07:01	15:01	02:02	06:02	02:01	04:02
79	01:01	02:01	07:02	08:01	07:01	07:02	01:01	03:01	02:01	05:01	01:01	04:02
80	02:01	30:01	13:02	15:01	03:03	06:02	07:01	12:01	02:02	04:02	02:01	02:01
